# Supplementary material for: Effect of Bulk Phase Composition on the Growth of PEO Coatings on the Biomedical Ti-6Al-4V Alloy
Source: Materials (Basel). 2025 Feb 21;18(5):955. doi: 10.3390/ma18050955 (PMC11901143; doi:10.3390/ma18050955)
Supplement: Supplementary file 1 [file materials-18-00955-s001.zip]

Archive with 1 entries (1 files):
- materials-3460963-supplementary.pdf
